# Supplementary material for: Novel lineage of anelloviruses with large genomes identified in dolphins
Source: J Virol. 2024 Dec 12;99(1):e01370-24. doi: 10.1128/jvi.01370-24 (PMC11784456; doi:10.1128/jvi.01370-24)
Supplement: Data Set S1 — ORF1 pairwise identity matrix. [file jvi.01370-24-s0001.xlsx]

## Sheet: ORF1_USW_nt_mat
Supplementary Data 1. ORF1 pairwise identity matrix. ORF1 pairwise identity matrix of all Delphinidae anelloviruses characterized in this study are included in this analysis. Pairwise identities were determined using SDT v1.2 (45).
				Species group
PP790285	USW49_C2_Gmac	TTDelV-g1	Delph	1	100.001
PP790262	USW25_C2_Gmac	TTDelV-g1	Delph	1	78.601	100.001
PP790261	USW25_C1_Gmac	TTDelV-g1	Delph	1	78.601	100.001	100.001
PP790281	USW45_anello_2_Gmac	TTDelV-g1	Delph	1	73.801	71.801	71.801	100.001
PP790276	USW40_C1_Gmac	TTDelV-g2	Delph	2	63.601	63.401	63.401	65.701	100.001
PP790255	USW18_C2_Pcra	TTDelV-g2	Delph	2	63.101	62.701	62.701	63.501	73.301	100.001
PP790273	USW39_C1_Gmac	TTDelV-g2	Delph	2	63.901	62.901	62.901	64.801	71.001	72.801	100.001
PP790270	USW30_C2_Oorc	TTDelV-g2	Delph	2	65.401	63.401	63.401	63.801	71.601	72.801	76.301	100.001
PP790289	USW51_C2_Gmac	TTDelV-g3	Delph	3	61.301	61.201	61.201	60.601	59.901	60.101	60.901	61.601	100.001
PP790287	USW50_C1_Gmac	TTDelV-g3	Delph	3	61.401	61.001	61.001	61.101	60.601	61.001	61.801	63.801	76.301	100.001
PP790286	USW50_anello_A_Gmac	TTDelV-g3	Delph	3	61.301	61.001	61.001	61.101	60.601	61.001	61.701	63.801	76.201	100.001	100.001
PP790278	USW42_C2_Oorc	TTDelV-g3	Delph	3	63.801	62.201	62.201	62.501	62.201	62.901	61.601	61.901	68.001	67.801	67.801	100.001
PP790277	USW42_C1_Oorc	TTDelV-g3	Delph	3	63.801	62.301	62.301	62.501	62.201	63.001	61.801	62.101	68.001	67.801	67.701	99.901	100.001
PP790244	USW12_C2_Pcra	TTDelV-g3	Delph	3	61.701	61.801	61.801	62.201	61.401	61.501	61.601	62.501	69.601	68.201	68.201	79.501	79.601	100.001
PP790243	USW12_C1_Pcra	TTDelV-g3	Delph	3	61.801	61.801	61.801	62.201	61.401	61.601	61.701	62.801	69.601	68.301	68.201	79.601	79.601	100.001	100.001
PP790242	USW12_anello_1_Pcra	TTDelV-g3	Delph	3	61.801	62.301	62.301	62.601	63.301	62.401	60.701	62.501	69.201	69.601	69.601	78.501	78.601	77.601	77.601	100.001
PP790251	USW17_C2_Pcra	TTDelV-g3	Delph	3	63.501	62.801	62.801	60.501	60.901	62.501	62.301	61.901	66.701	67.501	67.401	76.601	76.701	78.101	78.101	75.401	100.001
PP790250	USW17_C1_Pcra	TTDelV-g3	Delph	3	63.201	62.701	62.701	60.201	60.401	62.401	61.901	61.401	66.801	67.301	67.301	76.301	76.301	78.001	78.001	75.101	99.201	100.001
PP790247	USW15_C2_Pcra	TTDelV-g3	Delph	3	62.801	63.701	63.701	63.201	62.101	61.001	62.701	62.101	67.501	68.401	68.401	77.001	77.101	76.701	76.701	76.301	75.801	75.401	100.001
PP790246	USW15_C1_Pcra	TTDelV-g3	Delph	3	62.201	61.001	61.001	61.101	61.601	61.501	63.101	62.101	69.301	68.001	68.001	75.501	75.601	77.301	77.301	75.801	75.001	74.901	77.901	100.001
PP790252	USW17_C3_Pcra	TTDelV-g3	Delph	3	61.801	61.701	61.701	63.101	61.901	61.601	62.001	61.501	69.501	68.501	68.401	74.601	74.701	75.101	75.101	74.901	73.701	74.701	75.201	76.601	100.001
PP790249	USW16_C2_Pcra	TTDelV-g3	Delph	3	62.801	62.101	62.101	62.901	61.701	61.701	62.001	62.201	70.001	69.201	69.201	71.701	71.701	71.001	71.001	71.001	70.301	70.301	70.901	71.601	71.401	100.001
PP790254	USW18_C1_Pcra	TTDelV-g4	Delph	4	62.001	62.901	62.901	62.001	62.101	63.201	62.301	61.701	63.801	62.101	62.101	63.201	63.201	63.901	63.901	64.101	62.901	62.701	62.501	63.701	63.801	64.301	100.001
PP790245	USW13_anello_A_Pcra	TTDelV-g4	Delph	4	61.501	62.901	62.901	62.001	63.001	63.101	60.901	62.701	64.401	63.601	63.601	63.001	63.001	65.201	65.201	63.801	63.201	63.101	63.201	62.901	63.401	64.501	93.301	100.001
PP790292	USW55_anello_1_Oorc	TTDelV-g5	Delph	5	62.001	63.701	63.701	62.101	61.101	61.701	62.301	62.001	61.801	62.601	62.501	63.401	63.401	63.701	63.701	63.201	63.301	62.801	63.401	63.101	63.801	63.201	64.201	64.801	100.001
PP790283	USW48_C1_Gmac	TTDelV-g5	Delph	5	62.201	65.701	65.701	63.701	61.501	61.801	62.801	61.401	61.501	63.301	63.201	62.801	62.801	62.801	62.801	62.201	62.701	62.901	62.901	62.101	63.601	62.401	61.901	61.801	74.901	100.001
PP790264	USW26_C2_Gmac	TTDelV-g5	Delph	5	64.001	65.701	65.701	64.901	61.001	61.701	62.401	62.501	63.001	63.901	63.801	63.601	63.501	62.601	62.601	62.601	62.301	62.401	62.501	62.301	63.901	62.701	63.601	62.701	75.201	88.901	100.001
PP790263	USW26_C1_Gmac	TTDelV-g5	Delph	5	64.101	65.501	65.501	64.901	60.901	61.601	62.301	62.401	63.001	63.901	63.801	63.501	63.301	62.601	62.601	62.701	62.401	62.501	62.601	62.501	63.901	62.701	63.701	62.801	75.201	88.901	99.901	100.001
PP790275	USW39_C2_Gmac	TTDelV-g5	Delph	5	61.801	63.301	63.301	62.301	62.401	59.801	60.801	61.001	64.001	62.201	62.201	63.201	63.301	63.101	63.101	62.301	61.801	61.801	62.501	62.701	62.401	63.701	62.701	62.501	74.401	72.601	73.301	72.901	100.001
PP790235	USW9_C1_Gmac	TTDelV-g5	Delph	5	61.801	63.201	63.201	62.301	61.801	61.501	60.601	61.001	63.701	61.701	61.701	63.501	63.501	63.001	63.101	61.901	62.701	62.801	62.501	63.101	63.101	63.701	63.001	62.801	74.401	72.501	73.401	73.301	92.901	100.001
PP790253	USW18_anello_1_Pcra	TTDelV-g6	Delph	6	64.201	64.201	64.201	62.601	61.201	63.201	61.701	62.201	64.801	64.901	64.901	64.601	64.601	64.101	64.101	65.101	64.701	64.401	65.001	64.101	64.401	64.501	63.001	63.801	66.301	67.401	67.101	67.101	65.601	66.101	100.001
PP790268	USW30_anello_1_Oorc	TTDelV-g7	Delph	7	62.601	63.801	63.801	61.601	62.701	61.701	63.001	62.701	63.301	63.901	63.901	62.701	62.701	63.201	63.201	63.401	62.001	61.901	63.701	64.301	63.601	64.101	62.701	63.401	64.801	65.401	65.501	65.601	64.101	64.901	65.501	100.001
PP790290	USW52_anello_1_Gmac	TTDelV-g8	Delph	8	62.301	63.001	63.001	62.201	63.301	62.301	61.401	61.501	62.001	63.101	63.101	62.301	62.201	61.601	61.601	63.601	61.901	61.701	61.701	62.801	64.301	63.701	62.301	62.101	63.801	63.801	63.601	63.601	63.301	63.901	64.901	64.301	100.001
PP790240	USW11_C1_Gmac	TTDelV-g8	Delph	8	62.401	63.701	63.701	62.901	63.401	63.001	61.401	62.601	61.901	63.001	63.001	62.701	62.601	63.001	63.001	64.001	62.501	62.301	62.501	63.701	65.001	63.101	62.401	62.901	63.301	64.301	64.501	64.601	63.601	63.801	65.201	64.101	92.201	100.001
PP790274	USW39_C2_2_Gmac	TTDelV-g8	Delph	8	64.501	64.101	64.101	64.701	62.801	62.501	62.601	63.401	62.501	64.301	64.301	63.601	63.701	63.901	64.001	63.501	62.901	62.601	63.501	64.301	64.601	63.801	63.101	63.601	64.701	64.101	63.901	63.901	64.201	63.601	63.901	65.501	71.301	71.801	100.001
PP790256	USW22_anello_1_Gmac	TTDelV-g8	Delph	8	63.301	63.701	63.701	65.501	63.001	64.001	64.601	62.901	63.201	62.901	62.901	63.901	63.901	64.401	64.401	65.001	63.401	63.501	64.201	64.201	65.301	64.001	63.001	63.601	63.601	65.001	65.101	65.201	64.301	65.901	66.601	64.401	71.601	72.201	78.601	100.001
PP790237	USW10_anello_1_Gmac	TTDelV-g8	Delph	8	61.401	65.501	65.501	62.401	62.801	63.901	62.501	64.201	61.701	63.801	63.701	64.201	64.201	65.001	65.001	62.901	64.601	64.501	64.201	64.901	64.901	64.201	63.701	64.201	64.101	63.601	64.501	64.501	63.301	64.201	64.901	63.501	71.201	72.101	77.601	78.201	100.001
PP790260	USW24_C2_Gmac	TTDelV-g8	Delph	8	63.701	64.001	64.001	63.801	62.701	62.601	61.901	62.701	62.601	62.801	62.801	63.401	63.301	63.401	63.401	62.501	63.501	63.101	63.401	63.801	64.701	63.301	63.201	62.901	65.101	64.901	63.901	64.001	63.401	63.101	64.701	65.401	72.101	71.601	72.601	72.101	72.901	100.001
PP790259	USW24_C1_Gmac	TTDelV-g8	Delph	8	63.501	64.001	64.001	63.601	62.701	62.601	62.001	62.901	62.701	62.901	62.901	63.501	63.301	63.401	63.401	62.601	63.601	63.201	63.501	63.801	64.801	63.401	63.201	63.001	65.201	65.001	64.001	64.001	63.401	63.201	64.801	65.401	72.201	71.701	72.701	72.001	73.001	99.901	100.001
PP790284	USW48_C2_Gmac	TTDelV-g8	Delph	8	63.701	63.901	63.901	63.101	62.801	63.601	62.301	62.301	62.001	62.401	62.301	63.301	63.301	63.601	63.601	63.201	63.501	63.201	65.201	63.101	64.801	64.701	66.101	65.101	64.801	64.701	64.401	64.401	64.201	64.801	66.801	65.401	69.601	70.101	70.201	71.201	69.701	69.101	69.201	100.001
PP790282	USW48_anello_1_Gmac	TTDelV-g8	Delph	8	63.301	63.101	63.101	63.701	62.401	62.301	62.701	61.401	62.601	62.801	62.801	64.201	64.301	64.301	64.301	63.601	63.101	62.901	63.601	63.401	64.201	64.501	64.601	64.601	63.501	65.401	65.401	65.301	63.701	63.301	65.501	65.101	69.401	70.401	71.201	70.901	70.801	69.701	69.801	78.301	100.001
PP790280	USW44_C1_Gmac	TTDelV-g8	Delph	8	63.401	63.101	63.101	63.701	62.401	62.301	62.601	61.501	62.601	62.901	62.801	64.201	64.301	64.501	64.501	63.601	63.101	62.901	63.701	63.401	64.201	64.501	64.701	64.601	63.601	65.501	65.401	65.401	63.701	63.301	65.501	65.101	69.401	70.401	71.201	70.901	70.801	69.801	69.801	78.401	99.901	100.001
PP790234	USW9_anello_1_Gmac	TTDelV-g8	Delph	8	64.601	64.801	64.801	62.801	63.101	63.801	62.401	61.501	63.801	63.601	63.601	63.401	63.401	64.701	64.701	63.401	64.501	64.001	63.801	63.501	64.601	64.401	65.401	65.201	64.901	64.201	65.101	65.201	65.201	66.601	65.501	65.401	70.501	70.601	71.301	71.501	71.401	71.501	71.501	76.101	76.101	76.101	100.001
PP790241	USW11_C2_Gmac	TTDelV-g8	Delph	8	64.701	64.101	64.101	63.001	62.901	63.801	62.601	62.701	61.501	61.801	61.701	63.601	63.601	65.401	65.501	63.601	63.301	63.401	63.901	64.101	66.001	63.201	65.301	65.001	64.601	65.301	64.301	64.601	65.401	65.301	66.401	66.501	71.601	71.301	73.601	73.201	73.001	72.201	72.301	74.601	73.601	73.601	74.001	100.001
PP790238	USW10_C1_Gmac	TTDelV-g8	Delph	8	64.701	64.101	64.101	63.001	62.801	63.801	62.501	62.701	61.501	61.701	61.701	63.501	63.501	65.401	65.401	63.501	63.201	63.301	63.901	64.001	66.001	63.101	65.201	64.901	64.501	65.201	64.301	64.601	65.301	65.301	66.401	66.501	71.601	71.201	73.501	73.101	73.001	72.201	72.301	74.501	73.601	73.601	74.001	100.001	100.001
PP790239	USW10_C2_Gmac	TTDelV-g8	Delph	8	64.701	64.201	64.201	63.001	62.701	63.801	62.601	62.701	61.501	61.701	61.701	63.701	63.701	65.501	65.501	63.601	63.301	63.401	64.001	64.101	66.001	63.201	65.201	65.001	64.601	65.301	64.301	64.701	65.301	65.301	66.501	66.501	71.601	71.201	73.501	73.101	73.001	72.201	72.301	74.501	73.601	73.601	74.001	100.001	99.901
PP790236	USW9_C2_Gmac	TTDelV-g8	Delph	8	64.501	64.301	64.301	63.001	63.201	63.901	62.601	62.501	61.701	62.101	62.101	63.501	63.501	65.201	65.301	63.701	63.101	63.201	63.701	63.801	66.001	63.001	65.401	65.201	64.501	65.301	64.101	64.101	65.401	65.101	66.501	66.001	71.401	71.501	73.801	73.201	73.101	72.201	72.301	74.201	73.601	73.601	74.301	99.201	99.201
PP790258	USW23_C2_Gmac	TTDelV-g8	Delph	8	63.101	62.801	62.801	62.201	62.301	62.801	61.401	63.101	62.301	63.601	63.601	62.901	62.901	64.001	64.001	63.801	62.901	62.501	62.901	64.101	65.501	64.201	64.101	64.401	64.301	63.601	63.701	63.701	63.701	64.501	66.401	65.201	69.301	69.401	72.401	71.901	71.901	70.901	70.901	71.201	71.101	71.201	71.901	73.201	73.201
PP790257	USW23_C1_Gmac	TTDelV-g8	Delph	8	63.001	62.801	62.801	62.201	62.301	62.801	61.401	63.101	62.301	63.601	63.501	62.901	62.901	63.901	64.001	63.801	62.901	62.501	62.801	64.101	65.501	64.201	64.101	64.401	64.301	63.601	63.601	63.701	63.601	64.501	66.401	65.201	69.201	69.401	72.401	71.901	71.901	70.801	70.901	71.101	71.101	71.101	71.901	73.201	73.201
PP790248	USW16_anello_2_Pcra	TTDelV-g8	Delph	8	63.101	63.401	63.401	62.501	62.501	62.601	61.501	60.101	61.701	63.401	63.401	63.601	63.601	63.901	63.901	63.801	63.001	63.001	62.901	63.401	64.501	64.801	63.301	63.001	62.701	63.001	63.701	63.801	64.901	65.101	65.301	64.701	69.201	70.101	70.801	71.101	70.501	70.001	70.101	72.301	70.901	70.901	72.301	73.901	73.801
PP790267	USW29_C1_Oorc	TTDelV-g8	Delph	8	61.901	62.201	62.201	63.401	61.801	61.801	63.401	62.101	63.401	63.901	63.901	63.401	63.501	63.701	63.801	63.401	64.501	64.601	63.901	62.901	62.401	63.901	62.101	62.301	63.401	64.401	65.101	65.001	62.801	64.001	64.901	65.101	67.801	68.401	69.101	69.201	68.801	68.801	68.801	67.801	68.801	68.901	68.201	70.101	70.101
PP790265	USW28_anello_2_Gmac	TTDelV-g8	Delph	8	60.201	63.201	63.201	62.701	60.801	61.701	62.001	62.301	62.001	64.901	64.901	62.001	62.001	62.501	62.501	63.001	62.201	62.001	63.701	63.401	62.501	64.301	65.001	64.801	64.801	63.701	64.101	64.401	65.601	64.801	64.301	64.201	68.601	69.201	68.701	69.701	68.901	68.001	68.101	66.801	66.301	66.401	68.101	69.201	69.101
PP790291	USW54_anello_1_Gmac	TTDelV-g9	Delph	9	59.301	61.501	61.501	60.101	61.601	61.201	60.601	59.501	58.401	59.901	59.901	59.401	59.401	59.701	59.701	58.001	58.601	58.701	58.601	59.701	58.701	59.901	58.701	60.001	59.501	59.901	59.801	59.801	58.501	59.001	60.801	58.201	58.701	59.301	61.701	59.901	60.801	61.401	61.401	59.901	61.301	60.901	59.401	59.801	59.801
PP790279	USW44_anello_1_Gmac	TTDelV-g10	Delph	10	58.701	60.701	60.701	60.001	60.101	60.501	61.601	60.701	59.201	59.801	59.701	59.801	59.901	61.201	61.201	60.201	58.701	58.601	61.201	58.901	59.401	60.101	58.901	57.901	61.001	59.701	58.301	58.301	57.701	57.901	61.701	60.501	61.101	60.401	60.201	59.601	60.301	61.801	61.701	61.201	61.001	61.001	62.501	61.101	61.101
PP790269	USW30_C1_Oorc	TTDelV-g11	Delph	11	58.201	60.901	60.901	60.101	60.401	60.401	60.401	59.201	59.101	60.301	60.301	58.701	58.701	57.701	57.801	58.001	58.801	58.401	59.101	59.201	59.101	59.801	59.501	59.201	59.301	60.501	60.001	60.001	58.501	58.201	60.001	59.901	59.501	58.601	58.401	59.201	60.401	60.701	60.301	59.401	58.401	58.401	60.001	60.801	60.701
PP790288	USW50_C2_Gmac	TTDelV-g12	Delph	12	61.801	61.501	61.501	59.701	63.101	61.801	62.701	61.101	57.601	58.601	58.501	59.201	59.301	58.201	58.201	59.201	60.001	59.701	59.601	59.101	59.701	59.901	58.901	59.601	61.001	60.401	60.801	60.601	58.701	58.201	60.101	60.801	61.001	60.601	59.801	60.801	61.601	61.401	61.501	61.001	62.301	62.201	61.601	60.901	60.801
PP790266	USW28_C1_Gmac	TTDelV-g13	Delph	13	59.001	60.201	60.201	59.001	59.601	60.801	60.801	60.001	58.501	57.701	57.601	57.901	57.901	59.601	59.601	58.901	59.201	59.101	58.801	59.601	59.301	58.901	58.401	58.301	58.001	58.301	59.301	59.301	58.201	57.601	59.301	59.101	60.001	59.901	59.701	59.101	58.901	60.101	60.101	59.501	61.001	60.901	59.401	59.201	59.201
PP790225	USW2_C2_Sspp	TTDelV-g14	Delph	14	60.601	61.901	61.901	61.101	61.501	60.501	59.701	59.601	56.401	58.101	58.001	59.001	59.101	60.501	60.501	58.901	58.601	58.801	58.701	59.001	59.201	59.101	58.401	58.601	59.901	59.301	59.401	59.701	57.301	56.601	58.101	59.401	59.301	58.601	59.601	59.701	59.701	60.001	60.101	59.801	59.101	59.101	59.701	58.901	58.901
PP790272	USW36_C1_Oorc	TTDelV-g15	Delph	15	57.601	56.701	56.701	59.401	58.901	59.301	59.101	60.201	59.601	58.401	58.401	58.601	58.501	59.601	59.601	58.301	58.301	58.601	58.601	60.101	58.101	58.601	58.501	59.501	56.901	58.701	57.401	57.401	58.101	58.801	56.801	59.201	58.501	58.301	57.201	57.601	57.201	57.901	57.901	57.301	57.501	57.401	57.501	57.601	57.501
PP790231	USW7_C3_Oorc	TTDelV-g16	Delph	16	60.101	58.801	58.801	59.501	59.001	59.201	58.501	59.001	58.701	57.101	57.001	58.701	58.701	58.601	58.601	59.001	57.401	58.001	58.601	58.701	57.301	57.501	57.501	57.801	59.101	58.701	58.201	58.101	57.401	58.101	57.301	57.501	58.701	59.201	59.601	60.101	59.901	59.401	59.401	57.601	58.301	58.201	58.901	60.701	60.801
PP790271	USW35_C1_Oorc	TTDelV-g17	Delph	17	56.701	57.701	57.701	57.801	58.001	59.301	58.101	59.401	56.401	58.601	58.501	57.601	57.901	58.101	58.001	56.901	57.001	57.101	57.401	58.201	58.401	59.401	58.801	57.201	57.301	58.101	58.101	58.001	56.901	57.801	57.501	58.701	57.201	57.401	57.401	58.401	58.701	58.901	58.901	58.101	57.601	57.501	58.401	57.501	57.501
PP790230	USW7_C2_Oorc	TTDelV-g19	Delph	19	58.601	60.501	60.501	56.801	58.101	58.501	57.601	59.201	57.301	58.201	58.201	58.501	58.501	58.501	58.401	58.301	57.301	57.201	58.801	59.201	58.001	60.101	57.801	57.701	57.601	57.201	57.201	57.101	58.201	57.701	58.101	59.301	56.801	56.701	57.701	56.901	57.001	58.401	58.501	59.801	57.401	57.501	59.201	58.601	58.501
PP790233	USW8_C2_Oorc	TTDelV-g20	Delph	20	58.301	58.801	58.801	58.101	60.401	58.501	58.801	59.301	58.501	58.101	58.101	57.901	58.101	58.501	58.501	58.301	59.401	59.301	56.901	57.701	57.401	57.601	58.301	57.001	55.801	57.701	57.601	57.801	57.001	55.801	58.001	57.801	58.201	58.801	57.701	57.801	59.001	57.901	57.901	58.501	59.501	59.701	57.701	58.601	58.701
PP790232	USW8_C1_Oorc	TTDelV-g20	Delph	20	58.201	58.901	58.901	58.101	60.501	58.501	58.801	59.301	58.601	58.001	57.901	57.901	58.001	58.201	58.201	58.301	59.401	59.401	57.001	57.701	57.501	57.601	58.501	57.001	55.701	57.701	57.501	57.801	56.901	55.301	58.001	58.101	58.201	58.801	57.801	57.701	59.101	57.901	57.901	58.501	59.701	59.901	57.701	58.601	58.701
PP790226	USW5_anello_1_Oorc	TTDelV-g20	Delph	20	57.601	58.501	58.501	58.301	58.701	59.101	59.201	59.601	57.501	58.201	58.201	58.901	58.901	58.701	58.701	58.601	59.501	59.701	57.001	58.301	58.001	58.201	58.201	59.101	57.201	58.501	58.901	58.901	57.701	56.601	57.301	57.601	58.201	58.701	58.001	59.201	59.401	57.201	57.301	59.801	59.101	59.101	58.901	57.601	57.301
PP790229	USW7_C1_Oorc	TTDelV-g21	Delph	21	57.901	59.401	59.401	59.801	57.901	60.701	60.301	59.701	56.501	58.701	58.601	57.801	57.801	58.601	58.601	59.001	58.401	58.501	58.501	59.401	59.001	60.101	60.101	59.401	58.501	60.101	59.301	59.201	58.101	57.001	58.801	58.501	59.401	58.701	58.701	58.701	58.301	59.101	59.101	58.501	59.601	58.501	56.701	58.601	58.601
PP790228	USW5_C2_Oorc	TTDelV-g22	Delph	22	57.601	58.201	58.201	58.301	58.001	58.701	58.801	58.401	58.101	56.701	56.701	58.101	58.001	58.501	58.501	58.801	57.801	58.101	57.901	59.001	57.401	58.001	58.901	58.701	58.201	58.601	56.801	56.901	57.401	56.601	59.301	59.201	57.301	57.901	58.201	57.401	58.601	58.001	58.101	58.601	58.501	58.601	58.501	57.801	57.801
PP790227	USW5_C1_Oorc	TTDelV-g22	Delph	22	57.401	58.201	58.201	58.101	58.001	58.801	58.901	58.301	58.001	56.801	56.701	58.101	58.001	58.601	58.601	58.701	57.801	58.101	57.901	59.001	57.301	57.801	59.001	58.701	58.201	58.501	57.201	57.201	57.301	56.501	59.301	59.201	57.201	57.601	58.101	57.401	58.501	58.001	58.001	58.601	58.401	58.601	58.501	57.801	57.701
PP790224	USW2_C1_Sspp	TTDelV-g18	Delph	18	58.201	59.401	59.401	59.501	59.201	56.501	57.701	58.601	58.001	58.701	58.701	56.501	56.501	60.001	60.001	60.401	58.801	58.101	57.901	58.601	59.101	58.701	58.201	58.901	58.001	58.301	58.501	58.001	57.101	57.201	59.001	59.001	57.901	57.701	58.201	57.201	59.101	58.101	58.101	59.001	58.901	58.801	58.901	59.101	59.001
[truncated: 24 more columns]

## Sheet: FG_USW_nt_mat
Supplementary Data 1. ORF1 pairwise identity matrix. ORF1 pairwise identity matrix of all Delphinidae anelloviruses characterized in this study are included in this analysis. Pairwise identities were determined using SDT v1.2 (45).
				Species group
PP790273	USW39_C1_Gmac	TTDelV-g2	Delph	2	100.001
PP790270	USW30_C2_Oorc	TTDelV-g2	Delph	2	80.001	100.001
PP790276	USW40_C1_Gmac	TTDelV-g2	Delph	2	74.801	75.401	100.001
PP790255	USW18_C2_Pcra	TTDelV-g2	Delph	2	76.201	76.101	76.301	100.001
PP790234	USW9_anello_1_Gmac	TTDelV-g8	Delph	8	65.601	65.101	65.801	66.901	100.001
PP790280	USW44_C1_Gmac	TTDelV-g8	Delph	8	65.601	64.801	65.101	65.701	79.901	100.001
PP790282	USW48_anello_1_Gmac	TTDelV-g8	Delph	8	65.501	64.601	64.901	65.501	79.901	99.901	100.001
PP790284	USW48_C2_Gmac	TTDelV-g8	Delph	8	65.501	65.901	65.301	66.501	79.601	81.701	81.501	100.001
PP790236	USW9_C2_Gmac	TTDelV-g8	Delph	8	65.701	66.001	65.801	66.901	78.101	77.701	77.501	77.901	100.001
PP790238	USW10_C1_Gmac	TTDelV-g8	Delph	8	65.701	66.101	65.601	66.901	77.801	77.601	77.501	78.201	99.301	100.001
PP790241	USW11_C2_Gmac	TTDelV-g8	Delph	8	65.701	66.101	65.701	66.901	77.801	77.601	77.501	78.201	99.301	99.901	100.001
PP790239	USW10_C2_Gmac	TTDelV-g8	Delph	8	65.601	66.001	65.501	66.801	77.801	77.501	77.401	78.001	99.201	99.801	99.801	100.001
PP790237	USW10_anello_1_Gmac	TTDelV-g8	Delph	8	65.801	67.401	65.601	67.001	75.101	74.701	74.601	73.801	76.701	76.501	76.601	76.501	100.001
PP790256	USW22_anello_1_Gmac	TTDelV-g8	Delph	8	67.301	66.401	65.201	67.001	75.401	75.001	75.001	75.501	77.201	77.101	77.101	77.001	80.901	100.001
PP790274	USW39_C2_2_Gmac	TTDelV-g8	Delph	8	65.701	66.701	65.301	65.901	75.201	75.301	75.201	74.501	77.601	77.401	77.401	77.301	80.101	81.401	100.001
PP790259	USW24_C1_Gmac	TTDelV-g8	Delph	8	65.401	66.901	65.601	66.001	75.801	74.601	74.301	73.801	76.701	76.601	76.601	76.501	76.601	76.201	76.901	100.001
PP790260	USW24_C2_Gmac	TTDelV-g8	Delph	8	65.301	66.701	65.501	65.901	75.701	74.401	74.301	73.801	76.601	76.601	76.601	76.401	76.601	76.201	76.801	99.901	100.001
PP790240	USW11_C1_Gmac	TTDelV-g8	Delph	8	64.901	66.201	65.901	66.201	75.401	75.401	75.301	75.201	75.801	75.601	75.601	75.501	75.701	75.901	75.801	76.101	76.001	100.001
PP790290	USW52_anello_1_Gmac	TTDelV-g8	Delph	8	64.901	65.001	65.801	65.701	75.101	74.601	74.401	74.601	75.801	75.901	75.901	75.801	74.901	75.401	75.301	76.301	76.301	93.201	100.001
PP790257	USW23_C1_Gmac	TTDelV-g8	Delph	8	64.901	65.901	65.401	65.701	75.201	74.901	74.701	74.901	76.701	76.401	76.501	76.301	75.201	75.101	75.601	74.601	74.501	73.501	73.401	100.001
PP790258	USW23_C2_Gmac	TTDelV-g8	Delph	8	64.901	65.901	65.401	65.701	75.201	75.001	74.701	74.901	76.701	76.501	76.501	76.401	75.201	75.101	75.701	74.601	74.501	73.501	73.401	100.001	100.001
PP790248	USW16_anello_2_Pcra	TTDelV-g8	Delph	8	65.001	63.701	65.401	65.601	74.301	72.901	73.101	73.801	75.301	75.301	75.301	75.201	72.401	73.101	73.201	72.301	72.201	72.401	71.601	76.601	76.701	100.001
PP790267	USW29_C1_Oorc	TTDelV-g8	Delph	8	67.001	65.901	65.501	65.901	70.901	71.901	71.701	70.901	73.201	72.801	72.901	72.801	71.801	72.001	71.701	71.901	71.901	71.301	70.901	72.101	72.101	71.401	100.001
PP790265	USW28_anello_2_Gmac	TTDelV-g8	Delph	8	65.701	66.401	64.301	65.601	71.301	70.301	70.301	70.601	72.401	72.101	72.201	72.101	71.601	72.801	71.801	71.601	71.501	72.401	71.901	70.301	70.301	68.801	69.701	100.001
PP790235	USW9_C1_Gmac	TTDelV-g5	Delph	5	64.401	65.001	64.501	65.101	69.501	67.101	66.901	68.501	68.201	68.401	68.401	68.301	67.301	69.101	67.001	67.201	67.101	67.501	68.001	67.301	67.401	67.401	66.901	68.601	100.001
PP790275	USW39_C2_Gmac	TTDelV-g5	Delph	5	64.201	64.601	64.901	63.401	69.201	68.301	68.101	68.801	69.601	69.501	69.501	69.401	67.501	68.501	68.501	68.201	68.101	68.201	68.201	67.701	67.801	67.801	66.501	68.801	92.901	100.001
PP790263	USW26_C1_Gmac	TTDelV-g5	Delph	5	65.801	65.701	64.001	65.201	68.301	68.901	68.701	68.001	67.901	68.301	68.301	68.201	67.901	68.801	67.601	67.701	67.601	68.301	67.701	67.101	67.101	66.301	67.901	68.301	77.301	76.201	100.001
PP790264	USW26_C2_Gmac	TTDelV-g5	Delph	5	65.801	65.701	64.001	65.201	68.301	68.901	68.701	68.001	67.901	68.001	68.001	67.901	67.801	68.701	67.601	67.701	67.601	68.101	67.701	67.001	67.101	66.201	68.001	68.001	77.301	76.501	99.901	100.001
PP790283	USW48_C1_Gmac	TTDelV-g5	Delph	5	66.201	64.801	64.501	65.301	67.801	68.901	68.701	68.201	68.701	68.601	68.601	68.501	66.901	68.601	67.701	68.301	68.201	68.001	67.701	67.001	67.101	65.701	67.701	67.701	76.701	76.001	90.501	90.401	100.001
PP790292	USW55_anello_1_Oorc	TTDelV-g5	Delph	5	66.101	65.701	64.701	65.401	68.301	67.701	67.401	68.701	68.301	68.401	68.401	68.301	67.301	67.301	68.401	69.101	68.901	67.401	68.001	67.201	67.301	65.501	66.601	68.601	77.701	77.001	78.401	78.401	78.001	100.001
PP790253	USW18_anello_1_Pcra	TTDelV-g6	Delph	6	65.701	66.001	64.601	66.501	68.501	68.801	68.601	69.901	69.401	69.301	69.301	69.301	68.201	69.701	67.401	68.401	68.301	68.901	68.701	69.801	69.901	67.901	67.901	67.701	70.401	69.801	71.301	71.201	71.501	70.701	100.001
PP790268	USW30_anello_1_Oorc	TTDelV-g7	Delph	7	66.801	66.601	66.101	65.801	69.001	69.001	68.801	69.101	69.701	70.001	70.001	70.001	67.401	68.301	68.801	69.201	69.101	68.101	68.401	68.901	68.901	67.401	68.301	67.701	68.901	68.101	69.801	69.701	69.901	68.701	69.901	100.001
PP790286	USW50_anello_A_Gmac	TTDelV-g3	Delph	3	65.601	67.201	63.701	64.601	66.901	66.101	65.901	66.001	65.801	65.401	65.501	65.301	67.501	66.501	67.701	66.601	66.501	66.401	66.501	66.401	66.401	66.601	67.401	66.801	65.601	66.501	67.201	67.201	66.601	66.101	67.601	66.901	100.001
PP790287	USW50_C1_Gmac	TTDelV-g3	Delph	3	65.701	67.301	63.701	64.801	66.901	66.201	66.001	66.201	65.901	65.501	65.501	65.401	67.701	66.701	67.701	66.801	66.701	66.601	66.701	66.501	66.501	66.601	67.501	66.901	65.501	66.501	67.301	67.301	66.801	66.101	67.701	67.001	100.001	100.001
PP790289	USW51_C2_Gmac	TTDelV-g3	Delph	3	64.501	65.101	62.801	63.901	67.201	66.401	66.101	65.701	65.601	65.401	65.401	65.301	66.101	67.301	66.201	66.801	66.701	65.701	66.101	65.601	65.601	64.901	67.301	64.601	67.201	67.901	66.801	66.801	65.401	65.701	67.501	66.401	79.901	80.001	100.001
PP790277	USW42_C1_Oorc	TTDelV-g3	Delph	3	64.401	65.401	64.701	65.601	66.401	66.701	66.501	66.201	66.801	66.801	66.801	66.801	67.401	66.901	66.701	66.801	66.701	66.301	65.501	66.201	66.201	66.401	66.601	64.301	66.201	66.601	66.601	66.601	66.001	66.201	67.701	65.701	71.101	71.101	71.301	100.001
PP790278	USW42_C2_Oorc	TTDelV-g3	Delph	3	64.301	65.101	64.601	65.501	66.401	66.601	66.501	66.101	66.801	66.801	66.801	66.801	67.301	66.901	66.701	66.801	66.701	66.301	65.501	66.201	66.201	66.401	66.501	64.201	66.201	66.601	66.601	66.701	65.801	66.201	67.701	65.701	70.901	71.201	71.201	99.901	100.001
PP790243	USW12_C1_Pcra	TTDelV-g3	Delph	3	64.201	65.601	63.601	64.501	67.501	67.301	66.801	66.401	68.201	68.301	68.401	68.301	68.201	67.301	66.601	67.001	66.901	66.601	65.201	67.001	67.001	66.301	67.001	65.301	66.201	66.801	65.701	65.601	65.801	66.401	67.401	66.201	71.501	71.501	72.601	82.501	82.401	100.001
PP790244	USW12_C2_Pcra	TTDelV-g3	Delph	3	64.201	65.401	63.601	64.401	67.501	67.201	66.801	66.301	68.301	68.401	68.401	68.401	68.201	67.301	66.601	67.001	66.901	66.601	65.201	66.901	66.901	66.201	67.001	65.301	66.201	66.901	65.801	65.701	65.901	66.501	67.201	66.201	71.401	71.501	72.601	82.401	82.301	100.001	100.001
PP790242	USW12_anello_1_Pcra	TTDelV-g3	Delph	3	63.601	65.201	65.501	65.501	66.601	66.701	66.501	66.201	67.101	66.901	67.001	66.901	66.401	67.901	66.801	66.401	66.301	67.501	66.901	66.601	66.601	66.301	66.401	65.301	65.101	65.901	65.901	65.801	65.301	65.901	68.101	66.001	72.401	72.401	72.101	81.801	81.701	80.901	80.901	100.001
PP790246	USW15_C1_Pcra	TTDelV-g3	Delph	3	65.601	64.801	64.201	64.601	66.701	67.001	66.701	66.301	67.101	67.301	67.301	67.201	67.901	67.501	67.501	67.301	67.201	67.201	66.301	67.001	67.001	65.801	66.501	65.901	66.301	66.301	65.701	65.501	65.301	65.701	67.401	67.601	71.301	71.101	72.301	79.301	79.201	80.501	80.501	79.201	100.001
PP790247	USW15_C2_Pcra	TTDelV-g3	Delph	3	65.201	65.201	64.701	64.401	66.801	66.501	66.201	67.801	67.101	67.201	67.301	67.201	67.301	67.401	66.801	66.901	66.801	66.701	65.301	65.901	65.901	66.101	66.801	65.701	65.501	66.101	65.801	65.801	65.801	66.201	67.701	66.601	71.201	71.301	70.401	80.401	80.301	79.701	79.801	79.601	80.801	100.001
PP790250	USW17_C1_Pcra	TTDelV-g3	Delph	3	64.101	64.301	63.001	64.801	66.601	65.701	65.501	66.101	66.401	66.501	66.501	66.401	67.401	66.201	65.901	66.401	66.301	65.501	65.001	65.201	65.301	65.501	67.501	64.501	65.601	65.501	65.301	65.301	65.601	65.401	67.101	64.801	70.501	70.501	70.001	79.101	79.101	80.701	80.801	78.201	78.301	78.401	100.001
PP790251	USW17_C2_Pcra	TTDelV-g3	Delph	3	64.801	64.901	63.301	64.901	67.201	66.701	66.501	67.001	66.601	66.701	66.701	66.701	67.401	66.701	66.401	67.201	67.001	66.201	65.901	66.001	66.101	66.001	67.601	65.201	66.001	66.001	65.401	65.301	65.901	66.301	68.001	65.001	70.501	70.501	69.801	78.701	78.601	79.901	79.901	77.401	77.101	77.601	97.401	100.001
PP790252	USW17_C3_Pcra	TTDelV-g3	Delph	3	64.301	64.501	63.901	64.101	67.301	66.801	66.601	67.401	68.501	68.501	68.501	68.401	67.701	67.701	67.301	67.801	67.701	67.801	67.201	67.501	67.601	66.901	65.901	64.701	65.901	66.001	66.501	66.501	66.201	66.301	67.201	66.301	71.601	71.501	72.301	78.201	78.001	78.401	78.401	78.201	79.801	78.301	78.901	76.201	100.001
PP790249	USW16_C2_Pcra	TTDelV-g3	Delph	3	65.401	65.601	64.601	64.901	67.401	67.701	67.501	67.901	66.601	66.801	66.801	66.801	67.501	67.201	66.801	66.901	66.801	66.701	67.301	66.901	66.901	68.201	67.601	66.801	66.901	67.501	66.401	66.401	66.201	66.601	67.801	66.901	73.201	73.201	73.501	75.001	75.001	74.201	74.101	73.901	74.601	73.801	73.201	73.501	74.301
PP790245	USW13_anello_A_Pcra	TTDelV-g4	Delph	4	65.701	66.901	66.501	67.301	67.701	67.301	66.901	67.401	67.201	67.001	67.001	66.901	66.901	66.101	65.801	66.201	66.101	66.101	65.301	67.201	67.201	65.601	66.301	67.601	67.301	66.501	66.801	66.701	66.201	68.401	67.901	67.001	66.901	67.001	67.601	66.601	66.401	67.701	67.701	66.601	66.501	66.401	65.701	66.301	65.901
PP790254	USW18_C1_Pcra	TTDelV-g4	Delph	4	66.901	66.401	66.201	67.601	68.001	67.201	67.101	68.401	67.601	67.401	67.501	67.401	66.701	65.801	65.701	66.501	66.401	65.601	65.701	67.201	67.201	66.201	66.201	68.001	67.201	66.701	67.601	67.501	66.501	68.301	67.501	66.701	66.101	66.201	67.301	66.301	66.101	66.801	66.701	66.801	67.001	65.701	65.601	65.901	66.601
PP790261	USW25_C1_Gmac	TTDelV-g1	Delph	1	66.201	65.901	65.501	65.301	67.101	66.301	66.101	66.701	67.101	66.901	66.901	66.801	67.401	66.401	67.101	66.601	66.501	66.401	66.101	65.701	65.701	66.401	65.401	65.701	65.901	66.401	67.701	67.801	68.101	66.401	67.101	66.201	64.401	64.401	64.301	65.201	65.201	65.601	65.601	65.501	64.701	66.501	65.901	66.201	64.901
PP790262	USW25_C2_Gmac	TTDelV-g1	Delph	1	66.201	65.901	65.501	65.301	67.001	66.301	66.101	66.601	67.101	66.801	66.801	66.801	67.401	66.301	67.001	66.601	66.401	66.401	66.001	65.801	65.801	66.401	65.401	65.701	65.901	66.501	67.701	67.801	68.001	66.401	67.101	66.201	64.401	64.301	64.201	65.201	65.101	65.501	65.601	65.501	64.701	66.401	65.801	66.201	64.801
PP790285	USW49_C2_Gmac	TTDelV-g1	Delph	1	66.501	67.801	65.601	65.901	66.601	66.201	66.101	66.301	66.901	67.001	67.001	66.901	64.301	65.901	67.201	66.301	66.401	65.301	65.501	65.801	65.801	66.101	64.801	63.601	64.801	65.101	66.801	66.701	65.301	64.901	67.101	65.701	64.601	64.701	64.401	66.501	66.401	65.301	65.301	65.001	65.601	65.601	66.101	66.501	65.001
PP790281	USW45_anello_2_Gmac	TTDelV-g1	Delph	1	67.001	66.101	66.901	65.601	65.201	66.201	66.101	65.801	65.901	65.801	65.801	65.701	64.901	67.501	67.101	66.201	66.301	65.701	65.201	65.201	65.201	65.701	65.701	65.401	65.101	65.501	67.501	67.501	66.401	65.301	65.801	64.701	64.301	64.201	63.501	65.701	65.601	65.601	65.601	65.401	64.401	65.701	63.601	63.901	65.901
PP790266	USW28_C1_Gmac	TTDelV-g13	Delph	13	63.401	63.101	63.001	63.401	61.501	62.701	62.701	62.101	61.401	61.401	61.501	61.401	61.801	61.901	62.401	62.801	62.701	62.301	62.301	63.201	63.301	62.401	62.801	61.601	59.901	60.401	61.601	61.501	60.901	60.601	62.001	62.001	60.001	60.101	60.501	60.401	60.401	61.601	61.501	61.201	61.701	61.201	61.201	61.601	61.501
PP790288	USW50_C2_Gmac	TTDelV-g12	Delph	12	64.801	63.401	65.201	63.801	63.201	63.701	63.601	63.101	63.201	63.001	63.001	63.001	64.201	63.201	61.901	64.201	64.101	63.001	63.301	62.701	62.701	62.901	63.401	63.801	61.101	61.601	62.801	63.001	62.501	63.401	62.601	63.101	61.201	61.301	60.501	61.901	61.801	61.101	61.101	62.001	61.801	62.601	62.501	62.501	62.501
PP790225	USW2_C2_Sspp	TTDelV-g14	Delph	14	62.601	62.601	64.901	63.601	62.401	62.501	62.101	62.801	62.001	62.001	62.001	61.901	62.301	62.201	62.301	63.001	62.901	62.001	62.501	61.401	61.501	62.301	61.701	62.201	59.801	60.201	62.001	61.701	61.801	62.401	61.001	62.401	60.901	61.001	59.601	62.201	62.201	63.601	63.601	62.001	61.801	61.601	61.701	60.901	62.201
PP790279	USW44_anello_1_Gmac	TTDelV-g10	Delph	10	63.901	62.901	63.501	63.601	64.401	63.501	63.301	63.401	63.301	63.401	63.501	63.401	62.601	62.401	62.701	64.401	64.301	63.201	63.801	63.001	63.001	63.401	62.501	62.901	61.001	60.901	62.201	62.301	63.301	63.301	64.201	63.401	62.101	62.101	61.901	62.601	62.501	63.101	63.101	62.501	61.501	63.501	60.901	61.201	61.801
PP790291	USW54_anello_1_Gmac	TTDelV-g9	Delph	9	63.701	63.101	64.201	64.601	62.801	63.401	63.601	62.501	62.501	62.801	62.801	62.901	63.501	62.701	64.401	64.201	64.201	62.401	61.901	61.901	61.901	62.701	63.301	63.301	62.001	61.501	62.501	62.401	62.801	62.101	63.701	61.801	62.701	62.701	61.101	62.001	61.901	62.001	62.001	61.401	62.601	61.701	61.301	61.101	61.801
PP790269	USW30_C1_Oorc	TTDelV-g11	Delph	11	63.601	63.201	63.401	63.601	63.001	62.101	61.801	62.901	64.501	64.301	64.301	64.201	63.201	62.601	61.901	63.601	63.901	62.201	62.801	63.001	63.001	61.901	62.201	62.801	61.601	61.601	62.801	62.801	63.501	62.301	63.301	63.201	62.601	62.801	61.901	62.101	62.101	61.701	61.701	61.601	62.301	62.401	61.301	62.001	61.501
PP790226	USW5_anello_1_Oorc	TTDelV-g20	Delph	20	61.801	62.601	62.301	61.801	61.601	62.201	62.101	62.601	61.001	60.601	60.901	60.801	62.101	62.201	60.601	60.501	60.401	61.801	61.501	62.201	62.201	61.201	60.401	63.001	59.801	60.701	61.801	61.701	61.201	59.901	60.401	59.901	60.901	60.901	60.201	61.801	61.801	61.701	61.801	61.001	61.701	60.201	62.201	62.001	61.001
PP790232	USW8_C1_Oorc	TTDelV-g20	Delph	20	61.401	62.101	63.101	61.601	60.501	63.101	62.801	61.301	61.601	61.601	61.601	61.501	61.801	61.001	60.801	61.001	60.901	61.901	61.401	62.001	62.101	62.101	60.701	61.701	58.901	59.901	60.901	60.701	60.801	59.501	61.201	60.701	60.501	60.501	60.801	60.801	60.701	61.101	61.101	60.601	60.601	60.401	62.301	62.101	60.401
PP790233	USW8_C2_Oorc	TTDelV-g20	Delph	20	61.401	62.201	63.101	61.601	60.501	63.001	62.601	61.401	61.601	61.601	61.601	61.501	61.901	61.101	60.701	61.001	60.901	62.001	61.501	62.201	62.201	62.101	60.801	61.801	59.501	60.101	61.001	60.801	60.801	59.601	61.301	60.601	60.701	60.701	60.801	60.901	60.801	61.401	61.401	60.601	60.601	60.401	62.301	62.101	60.401
PP790227	USW5_C1_Oorc	TTDelV-g22	Delph	22	60.601	60.701	61.101	62.201	61.101	61.701	61.301	62.001	61.301	61.101	61.201	61.401	61.301	60.501	61.101	60.701	60.601	61.301	60.301	60.601	60.501	60.501	60.101	62.201	59.601	60.001	59.801	59.701	60.801	60.801	61.501	61.601	60.201	60.301	61.301	61.501	61.401	61.601	61.601	61.601	62.201	61.401	61.301	61.001	61.301
PP790228	USW5_C2_Oorc	TTDelV-g22	Delph	22	60.501	60.701	61.001	62.101	61.101	61.701	61.301	61.901	61.301	61.101	61.201	61.201	61.301	60.501	61.101	60.801	60.601	61.401	60.301	60.401	60.301	60.301	60.001	62.301	59.601	60.001	59.401	59.301	60.801	60.801	61.501	61.601	60.101	60.301	61.301	61.401	61.301	61.501	61.601	61.501	62.201	61.301	61.301	61.001	61.301
PP790229	USW7_C1_Oorc	TTDelV-g21	Delph	21	62.701	62.401	61.001	62.901	60.101	62.001	62.001	61.301	61.801	62.101	62.201	62.201	61.501	61.501	60.601	62.201	62.101	61.701	62.401	63.101	63.101	61.201	61.501	62.001	60.301	61.101	62.001	62.001	62.501	60.901	61.601	61.201	61.601	61.701	59.701	61.001	60.901	61.601	61.601	61.601	62.401	61.601	61.501	61.601	61.801
PP790230	USW7_C2_Oorc	TTDelV-g19	Delph	19	60.701	61.801	61.701	61.301	61.401	60.101	59.701	62.101	61.501	61.101	61.101	61.001	59.601	59.701	60.301	61.201	61.101	59.501	59.401	61.101	61.201	61.501	59.501	60.401	60.501	61.001	60.301	60.401	60.001	60.201	60.601	61.601	61.201	61.101	60.301	61.901	61.801	61.201	61.401	61.601	62.701	63.001	60.401	60.201	61.101
PP790224	USW2_C1_Sspp	TTDelV-g18	Delph	18	60.901	61.501	61.601	59.701	61.101	61.401	61.301	61.401	62.301	62.301	62.301	62.201	61.701	59.701	60.801	60.501	60.401	60.801	60.601	60.601	60.701	60.901	61.701	60.501	59.901	60.101	60.401	60.801	60.901	60.401	61.701	61.901	61.201	61.401	61.001	59.701	59.701	62.201	62.201	62.801	61.701	61.201	60.601	61.701	61.601
PP790231	USW7_C3_Oorc	TTDelV-g16	Delph	16	61.901	62.401	62.701	61.801	61.601	60.801	60.601	60.601	62.401	62.901	62.901	62.701	62.301	62.401	62.001	62.101	62.001	61.501	61.401	61.001	61.301	62.201	62.401	61.101	61.301	61.201	61.801	61.801	61.901	62.201	61.301	61.101	60.101	60.201	61.401	61.501	61.501	60.901	60.901	61.601	61.801	61.201	60.501	60.501	59.901
PP790272	USW36_C1_Oorc	TTDelV-g15	Delph	15	61.001	62.301	60.901	61.201	59.201	59.901	59.801	60.101	60.101	60.101	60.201	60.001	60.001	60.101	60.101	60.601	60.501	60.701	60.801	60.501	60.501	62.801	61.501	60.701	61.101	60.701	59.601	59.601	60.601	59.601	59.901	61.201	61.001	61.001	62.101	60.601	60.401	61.801	61.801	61.201	63.001	61.101	60.701	60.601	60.301
PP790271	USW35_C1_Oorc	TTDelV-g17	Delph	17	61.501	62.101	61.301	61.901	61.101	60.501	60.401	61.001	59.901	60.401	60.401	60.401	61.501	61.501	60.501	62.101	62.001	60.501	60.401	61.101	61.201	61.301	61.101	59.901	60.101	59.301	61.101	61.101	61.101	60.901	60.701	61.301	61.001	60.901	59.401	59.801	59.701	61.201	61.201	59.301	60.301	59.701	59.401	59.801	59.701
[truncated: 24 more columns]
