# Supplementary material for: Novel lineage of anelloviruses with large genomes identified in dolphins
Source: J Virol. 2024 Dec 12;99(1):e01370-24. doi: 10.1128/jvi.01370-24 (PMC11784456; doi:10.1128/jvi.01370-24)
Supplement: Data Set S2 — Recombination breakpoints. [file jvi.01370-24-s0002.xlsx]

## Sheet: Supplementary Data 2
Supplementary Data 2. Recombination breakpoints. Summary of the recombination breakpoint identified in the Delphinidae anellovirus genomes.
Table key:
~ = It is possible that this apparent recombination signal could have been caused by an evolutionary
process other than recombination.
* = The actual breakpoint position is undetermined (it was most likely either overprinted by a subsequent
recombination event or off the edges of the analysed sequence fragments).
$ = This might not be breakpoint - it is likey the edge of a genome segment (possibly exchanged during reassortment)
^ = The recombinant sequence may have been misidentified (one of the identified parents might be the recombinant)
Minor Parent = Parent contributing the smaller fraction of sequence.
Major Parent = Parent contributing the larger fraction of sequence.
Unknown = Only one parent and a recombinant need be in the alignment for a recombination event to be detectable.
The sequence listed as unknown was used to infer the existance of a missing parental sequence.
NS = No significant P-value was recorded for this recombination event using the particular method in question.
			Breakpoint Positions
		In Alignment		In Recombinant Sequence		Relative to PP790224								Detection Methods
Recombination Event Number	Number In .RDP File	Begin	End	Begin	End	Begin	End	Recombinant Sequence(s)	Minor Parental Sequence(s)	Major Parental Sequence(s)	RDP	GENECONV	Bootscan	Maxchi	Chimaera	SiSscan	PhylPro	LARD	3Seq
1	1	164	531	69	375	67	359	PP790251	Unknown (PP790247)	PP790250	2.88561965974457E-44	7.25391346135259E-35	6.97657782722268E-39	5.05420331767541E-19	9.25542737754597E-12	1.45548661489628E-07	NS	NS	6.28492573881755E-15
2	2	4616	5049*	3366	3665*	3275	3521*	^PP790250	PP790252	PP790251	NS	9.04134E-57	2.03497325079421E-50	9.58791982035188E-13	3.80031947263805E-12	2.60899912626262E-14	NS	NS	1.77366959652427E-62
3	4	334	596	237	484	191	420	^PP790274	PP790234	PP790235	1.17587953835377E-26	2.51616784242378E-21	6.34341502625737E-24	3.96748968069061E-10	2.06323963339669E-05	NS	NS	NS	NS
3									PP790280
3									PP790282
3									PP790284
3									PP790236
3									PP790238
3									PP790241
3									PP790239
3									PP790237
3									PP790275
3									PP790259
3									PP790260
3									PP790240
3									PP790290
4	5~	192*	297	121*	219	93*	189	PP790267	PP790254	PP790282	1.38395663242677E-04	NS	1.19213873922464E-03	NS	NS	1.63835572985546E-05	NS	NS	NS
5	6	4342	4810	3176	3489	3112	3398	^PP790292	PP790283	PP790235	7.5154721449952E-14	5.60500928940914E-11	4.2858845674503E-08	3.93796621632088E-08	5.52297779133771E-09	1.4263302852694E-10	NS	NS	9.4481968915261E-07
5									PP790263	PP790274
5									PP790264
6	7~	5020	464	3609	385	3504	306	^PP790270	PP790254	PP790281	1.79055349073315E-06	3.53167346890154E-15	1.47102561804732E-04	1.23754719589357E-05	8.77653684677037E-06	1.91830046589933E-09	NS	NS	NS
6								PP790255	PP790245	PP790261
6								PP790273		PP790262
6								PP790276		PP790285
7	8~	4502*	528*	3284*	371*	3199*	356*	^PP790250	Unknown (PP790252)	PP790244	NS	5.20828e-05	NS	NS	NS	5.67692992681024E-29	NS	NS	NS
7								PP790244
7								PP790252
8	9~	4640*	4807	3307*	3435	3289*	3395	PP790253	PP790262	PP790263	NS	NS	8.63578649724827E-04	NS	5.62790025785332E-04	1.88377132743872E-06	NS	NS	NS
9	10	162	482	108	368	65	324	^PP790268	PP790253	PP790237	4.71981106133476E-11	3.77687431713785E-11	1.61510206542523E-09	6.04302537552647E-10	1.08442030598918E-05	9.37367306361102E-12	NS	NS	NS
9										PP790234
9										PP790280
9										PP790282
9										PP790284
9										PP790236
9										PP790238
9										PP790241
9										PP790239
9										PP790256
9										PP790275
9										PP790259
9										PP790260
9										PP790240
9										PP790290
10	11	364	490	264	388	221	332	^PP790265	Unknown (PP790247)	PP790257	2.23143317745523E-06	7.69538E-11	1.86398277132629E-07	1.9643158959054E-14	2.36324773978007E-07	1.27616561412953E-05	NS	NS	NS
10									Unknown(PP790242)	PP790280
10									Unknown(PP790243)	PP790259
10									Unknown(PP790277)	PP790258
10									Unknown(PP790278)
10									Unknown(PP790246)
11	12	4899	647	3596	512	3447	449	^PP790290	PP790284	Unknown (PP790257)	5.93430288804508E-10	5.10666176012364E-09	6.4945672779984E-07	3.17346217308771E-06	2.82529483913761E-06	8.25574406177822E-05	NS	NS	NS
11								PP790240	PP790280	Unknown(PP790258)
11									PP790282
12	13	4956	684	3626	500	3483	462	^PP790228	PP790232	PP790230	7.31694677119705E-10	2.935413340561E-11	6.98344039847091E-14	7.36158045517126E-11	2.31732809586749E-08	2.58772413392349E-10	NS	NS	NS
12								PP790227	PP790226
12									PP790233
13	14	163	386	108	286	66	242	PP790275	PP790260	PP790237	3.63271433092375E-05	2.58073e-09	NS	1.94915236531477E-04	1.93505729736799E-05	2.59120660157321E-06	NS	NS	8.03217061446571E-03
13								PP790259[T]	PP790259
14	15~	5012	634	3718	512	3499	449	^PP790284	PP790256	Unknown (PP790237)	1.40896329523726E-04	9.48024e-09	NS	2.06616914156861E-05	5.31773276423965E-05	3.12484111338057E-06	NS	NS	1.74438098937357E-04
14								PP790234
14								PP790280
14								PP790282
14								PP790236
14								PP790238
14								PP790241
14								PP790239
14								PP790248[T]
15	16~	33	157	30	144	29	64	^PP790262	Unknown (PP790260)	PP790245	3.15107581166304E-04	9.34707636169625E-17	NS	1.43080302777362E-11	1.9026806724011E-04	8.88833784183716E-07	NS	NS	NS
15								PP790261	Unknown(PP790237)	PP790254
15								PP790285	Unknown(PP790259)
15								PP790281
16	17~	4946	5088	3427	3501	3474	3524	^PP790288	PP790291	PP790225	1.87315863406487E-02	1.41618e-06	NS	2.23309723535374E-03	3.78755280904478E-02	NS	NS	NS	NS
17	18~	410	624	289	481	266	446	^PP790279	PP790288	PP790291	7.21888578196412E-07	5.35458e-06	NS	2.57739646190711E-06	NS	NS	NS	NS	NS
17									PP790269	PP790288
17									PP790291
18	19~	4392	4626	3287	3454	3150	3285	^PP790289	PP790268	PP790251	4.28355597384566E-12	6.03723633120861E-22	NS	3.99776648772671E-12	6.2868467689204E-04	1.67284502867452E-03	NS	NS	NS
18								PP790286[P]		PP790242
18								PP790287[T]		PP790277
18										PP790278
18										PP790246
18										PP790247
19	20~	2224	2456	1727	1805	1614	1688	^PP790265	Unknown (PP790224)	PP790267	3.26523905324357E-05	4.24562399059059E-02	NS	0.0112018	0.00126695	7.9891520037902E-34	NS	NS	9.90918463523727E-04
20	21	188*	360	90*	223	90*	217	^PP790231	PP790267	Unknown (PP790262)	3.95852750994561E-04	4.88642e-07	1.9389996267834E-05	NS	1.85759163078267E-02	2.78951556764259E-07	NS	NS	NS
20										Unknown(PP790261)
20										Unknown(PP790285)
20										Unknown(PP790281)
21	22~	5084	214	3638	108	3521	113	^PP790230	Unknown (PP790272)	PP790226	7.74696797249996E-14	0.000107677	NS	3.44525621640142E-04	NS	6.50980786862669E-03	NS	NS	4.14798026844968E-02
21										PP790232
21										PP790233
21										PP790229
22	23~	185	360	130	261	87	217	^PP790237	Unknown (PP790260)	PP790256	2.03173802872674E-04	3.17181963873647E-04	NS	1.25721615176401E-03	2.35766432047192E-04	4.84386763487794E-04	NS	NS	NS
23	24~	268	378	246	342	162	234	^PP790262	Unknown (PP790224)	PP790235	6.91187662170012E-07	8.45944855360011E-15	NS	2.53634098585197E-08	1.53367219780265E-03	1.24279846040979E-15	NS	NS	3.51506296045226E-02
23								PP790261		PP790292
23								PP790285		PP790263
23								PP790281		PP790264
23										PP790283
23										PP790253
24	25	5022	343	3704	246	3506	200	^PP790264	PP790257	PP790242	6.91356708455237E-09	1.79931279755441E-16	8.68981937991168E-07	5.6716374443925E-16	1.64572231946071E-05	5.02757502511462E-08	NS	NS	NS
24								PP790235	PP790256	PP790243
24								PP790274	PP790260	PP790277
24								PP790292	PP790258	PP790278
24								PP790263	PP790265	PP790246
24								PP790283		PP790247
24								PP790253[P]
25	26	4438	4839	3151	3450	3174	3425	PP790255	PP790273	PP790276	8.04316263320405E-03	NS	5.63833872118744E-03	1.65173500765799E-04	3.40455342987453E-05	2.60019970649391E-07	NS	NS	NS
26	27~	1725	2006	1427	1535	1384	1521	^PP790278	PP790257	PP790247	2.51035854178252E-03	NS	NS	3.1205446527905E-13	NS	NS	NS	NS	8.66282036709522E-188
26								PP790277	PP790258
27	28~	4812	4910	3456	3522	3400	3451	PP790267	PP790260	Unknown (PP790237)	4.49865766413085E-02	2.29069334911625E-04	4.89291332224316E-02	8.1979037078731E-06	9.36061033282698E-03	2.26949965407337E-05	NS	NS	NS
27									PP790259	Unknown(PP790256)
28	29	765	977	590	760	543	677	PP790256	PP790234	PP790260	2.37346845008649E-03	0.000304304	NS	NS	4.92602139733086E-03	3.03215387940536E-02	NS	NS	NS
28								PP790237		PP790259
29	30~	521	1044	426	823	349	721	PP790249	PP790278	Unknown (PP790247)	3.04388556361183E-04	NS	5.73348291432429E-18	1.27792525792815E-05	NS	NS	NS	NS	NS
30	31~	1299	1423	1067	1191	975	1099	^PP790236	PP790254	PP790234	5.73009536172786E-03	NS	1.52294229675506E-02	NS	NS	2.79033815410993E-11	NS	NS	NS
30								PP790238
30								PP790241
30								PP790239
~ = It is possible that this apparent recombination signal could have been caused by an evolutionary
process other than recombination.
* = The actual breakpoint position is undetermined (it was most likely either overprinted by a subsequent
recombination event or off the edges of the analysed sequence fragments).
$ = This might not be breakpoint - it is likey the edge of a genome segment (possibly exchanged during reassortment)
^ = The recombinant sequence may have been misidentified (one of the identified parents might be the recombinant)
Minor Parent = Parent contributing the smaller fraction of sequence.
Major Parent = Parent contributing the larger fraction of sequence.
Unknown = Only one parent and a recombinant need be in the alignment for a recombination event to be detectable.
The sequence listed as unknown was used to infer the existance of a missing parental sequence.
NS = No significant P-value was recorded for this recombination event using the particular method in question.
